# Supplementary material for: Elevated Levels of Circulating Biomarkers Related to Leaky Gut Syndrome and Bacterial Translocation Are Associated With Graves’ Disease
Source: Front Endocrinol (Lausanne). 2021 Dec 16;12:796212. doi: 10.3389/fendo.2021.796212 (PMC8716831; doi:10.3389/fendo.2021.796212)
Supplement: Supplementary file 2 [file Table_2.xlsx]

## Sheet: Sheet1
				Temperature(¡C)	1	2	3	4	5	6	7	8	9	10	11	12
				29	0.0945	0.123	0.1954	0.1224	0.1465	0.2586	0.1229	-0.0002	-0.0001	-0.0002	-0.0002	-0.0013
					0.116071	0.1189	0.1982	0.1365	0.1158	0.1333	0.1669	0	-0.0001	0	-0.0001	-0.0011
					0.126643	0.2578	0.1412	0.1477	0.1395	0.0829	0.264	0	-0.0001	0	-0.0001	-0.0011
					0.1395	0.1675	0.1546	0.1326	0.1213	0.1281	0.1187	-0.0001	-0.0002	-0.0001	-0.0001	-0.0011
					0.232643	0.1817	0.1255	0.1353	0.1651	0.1401	0.1345	-0.0001	-0.0002	-0.0001	-0.0002	-0.0012
					0.330429	0.3173	0.1551	0.1315	0.1252	0.2392	0.186	-0.0001	-0.0002	-0.0001	-0.0002	-0.0012
					0.472286	0.3736	0.1723	0.1363	0.1972	0.2334	0.1052	-0.0001	-0.0001	-0.0001	-0.0001	-0.0012
					0.616429	0.2482	0.1293	0.1678	0.221	0.1544	0.1063	0.0001	0	0.0001	0	-0.0011
