# Supplementary material for: Elevated Levels of Circulating Biomarkers Related to Leaky Gut Syndrome and Bacterial Translocation Are Associated With Graves’ Disease
Source: Front Endocrinol (Lausanne). 2021 Dec 16;12:796212. doi: 10.3389/fendo.2021.796212 (PMC8716831; doi:10.3389/fendo.2021.796212)
Supplement: Supplementary file 7 [file Table_7.xls]

## Sheet: Sheet1
	Temperature(¡C)	1	2	3	4	5	6	7	8	9	10	11	12
	22	0.9367	0.4468	0.4327	0.3056	0.4151	0.3204	0.3399	0.2132	0.5139	0.4041	0.2796	0.4493
		0.5726	0.4066	0.5453	0.4725	0.4982	0.3092	0.3688	0.2947	0.9283	0.7064	0.3699	0.3459
		0.3377	0.3892	0.2876	0.5254	0.4937	0.2693	0.4664	0.4327	0.2715	0.4219	0.3567	0.4024
		0.2176	0.2319	0.3653	0.4113	0.3562	0.4412	0.3584	0.3291	0.3403	1.2672	0.3478	0.3047
		0.1801	0.3602	0.6721	0.3962	0.2681	0.4116	0.2418	0.2531	0.4099	0.6751	0.3295	0.3542
		0.1131	0.3819	0.2496	0.187	0.3417	0.413	0.238	0.1837	1.285	0.3605	0.6089	0.1744
		0.1135	0.4145	0.2993	0.2994	0.413	0.3863	0.3019	0.4228	0.4601	0.2749	0.6212	0.3306
		0.0831	0.2436	0.5737	0.245	0.5202	0.5333	0.2151	0.3944	0.2598	0.6176	0.465	0.3676
	Temperature(¡C)	1	2	3	4	5	6	7	8	9	10	11	12
	21.9	0.9358	0.4467	0.4299	0.304	0.4143	0.3196	0.3432	0.215	0.5132	0.392	0.2795	0.439
		0.5739	0.405	0.5453	0.4716	0.4961	0.3087	0.3701	0.2944	0.9274	0.7064	0.3691	0.3465
		0.3368	0.3889	0.2874	0.5253	0.4917	0.2675	0.4683	0.4326	0.2714	0.4219	0.357	0.4022
		0.2171	0.2312	0.3713	0.4066	0.3558	0.4365	0.3579	0.3291	0.3402	1.2684	0.3465	0.3025
		0.1793	0.36	0.6725	0.3963	0.2698	0.4095	0.2415	0.2542	0.4101	0.6762	0.3288	0.3535
		0.1125	0.3812	0.2487	0.1865	0.3416	0.4215	0.2377	0.1834	1.2865	0.3606	0.6086	0.1758
		0.1132	0.4124	0.2985	0.2991	0.4128	0.3858	0.302	0.4259	0.4572	0.2745	0.6202	0.3302
		0.0831	0.2429	0.572	0.2435	0.5185	0.5306	0.2188	0.3943	0.2591	0.6129	0.4635	0.3674
	Temperature(¡C)	1	2	3	4	5	6	7	8	9	10	11	12
	21.9	0.9402	0.4475	0.4299	0.3049	0.4147	0.3191	0.3398	0.215	0.5128	0.3915	0.2792	0.4355
		0.5756	0.4064	0.5456	0.4718	0.4966	0.3069	0.3687	0.2943	0.9291	0.7065	0.3693	0.3452
		0.3381	0.3894	0.2876	0.5247	0.4917	0.2681	0.4694	0.4328	0.2722	0.4219	0.3573	0.4023
		0.2175	0.2334	0.3656	0.4105	0.3553	0.4448	0.3578	0.3296	0.3406	1.2694	0.3461	0.3017
		0.1818	0.3603	0.6738	0.3972	0.2685	0.4079	0.2415	0.2549	0.4101	0.6775	0.3286	0.3532
		0.1134	0.382	0.2484	0.1868	0.3413	0.4122	0.238	0.1832	1.2878	0.361	0.6089	0.1743
		0.115	0.4106	0.2984	0.2987	0.4124	0.3863	0.3017	0.4251	0.4577	0.2747	0.6201	0.3301
		0.0835	0.2419	0.5722	0.2431	0.5188	0.531	0.2178	0.3943	0.2592	0.6119	0.4634	0.3673
