# Supplementary material for: Elevated Levels of Circulating Biomarkers Related to Leaky Gut Syndrome and Bacterial Translocation Are Associated With Graves’ Disease
Source: Front Endocrinol (Lausanne). 2021 Dec 16;12:796212. doi: 10.3389/fendo.2021.796212 (PMC8716831; doi:10.3389/fendo.2021.796212)
Supplement: Supplementary file 11 [file Table_11.xlsx]

## Sheet: Sheet1
number	group	diagnosis	age	sex	BMI	WBC	LYM	NEU	HGB	PLT	ALT	AST	TBIL	DBIL	LPS	IFABP	zonulin	Dlactate	DAO	logLPS	logZonulin	LogIFABP	lgdlactate	lactateMol	lgDAO
1	healthy control	0	25	1	23.08	7.34	2.9	3.67	149	215	12	15	13.1	4.1	197.34	4.68158	7.3	0.585758	102.068	2.29521	0.863323	0.670392	-0.232281	585.758	2.00889
2	healthy control	0	27	1	22.29	4.26	1.39	2.36	160	188	14	15	32.8	9.2	178.61	4.7937	6.59	0.570501	92.5143	2.25191	0.818885	0.680671	-0.243743	570.501	1.96621
3	healthy control	0	23	1	23.13	6.98	1.95	4.52	154	159	11	17	30.9	9.2	170.503	4.82199	5.71	0.645261	127.294	2.23173	0.756636	0.683227	-0.190265	645.261	2.10481
4	healthy control	0	23	0	21.17	8.45	2.38	5.48	125	369	9	11	9.2	2.8	97.2155	4.56308	7.19	0.497268	264.887	1.98774	0.856729	0.659258	-0.30341	497.268	2.42306
5	healthy control	0	36	1	18.44	6.07	2.04	3.37	148	209	25	18	21.3	6	156.992	5.42779	9.54	0.52473	122.8	2.19588	0.979548	0.734623	-0.280064	524.73	2.0892
6	healthy control	0	35	0	20.67	6.21	2.18	3.68	147	136	10	15	12.8	4.3	167.102	4.77277	6.85	0.420983	93.4134	2.22298	0.835691	0.678771	-0.375736	420.983	1.97041
7	healthy control	0	66	0	19.44	5.82	1.79	3.53	121	107	9	17	15.3	5.5	182.291	5.12453	8.74	0.648312	136.725	2.26077	0.941511	0.709654	-0.188216	648.312	2.13585
8	healthy control	0	23	0	17.64	6.17	2.72	2.97	121	282	12	18	15.6	5.5	102.667	4.68322	7.69	0.579656	108.295	2.01143	0.885926	0.670545	-0.23683	579.656	2.03461
9	healthy control	0	24	0	19.76	5.36	1.39	3.51	118	263	11	14	8.2	3	190.77	4.95464	7.76	0.440817	107.64	2.28051	0.889862	0.695012	-0.355742	440.817	2.03197
10	healthy control	0	23	0	22.88	8.6	3.31	4.36	120	308	11	10	11.1	3.4	243.232	4.78146	6.83	0.419457	133.127	2.38602	0.834421	0.679561	-0.377312	419.457	2.12427
11	healthy control	0	31	0	17.25	4.91	2.27	1.93	125	253	11	14	9.6	3.3	123.167	4.85071	5.55	0.797831	119.703	2.09049	0.744293	0.685806	-0.098089	797.831	2.0781
12	healthy control	0	22	1	22.12	7.63	2.66	4.2	158	246	24	22	7.6	2.9	159.368	4.7937	6.15	0.903104	189.409	2.2024	0.788875	0.680671	-0.044262	903.104	2.2774
13	healthy control	0	22	1	23.46	6.76	1.74	4.6	153	168	12	15	18.2	5.2	302.309	5.39372	7.27	0.56745	162.207	2.48045	0.861534	0.731888	-0.246072	567.45	2.21007
14	healthy control	0	38	0	19.6	5.23	1.75	2.82	113	247	8	11	13.5	3.9	105.462	4.69478	5.99	0.874116	149.448	2.0231	0.777427	0.671615	-0.058431	874.116	2.17449
15	healthy control	0	33	1	19.18	7.4	2.68	3.66	151	189	30	21	13.1	3.7	128.618	4.99885	5.87	0.707814	67.8453	2.1093	0.768638	0.69887	-0.150081	707.814	1.83152
16	healthy control	0	36	1	24.55	4.34	1.83	2.17	145	211	11	15	13.9	4	256.464	4.83092	6.22	0.485062	172.052	2.40903	0.79379	0.68403	-0.314203	485.062	2.23566
17	healthy control	0	35	0	24.67	5.61	2.1	2.98	135	234	17	18	7.8	3.8	131.553	5.16583	6.88	0.597964	107.827	2.1191	0.837588	0.71314	-0.223325	597.964	2.03273
18	healthy control	0	29	0	22.87	6.7	1.94	4.21	134	237	9	15	19.2	6.2	209.314	4.85071	7.4	0.550667	114.434	2.3208	0.869232	0.685806	-0.259111	550.667	2.05855
19	healthy control	0	34	1	24.31	4.32	1.24	2.64	159	191	17	14	14.4	4.6	233.96	4.93381	6.75	0.491165	119.51	2.36914	0.829304	0.693182	-0.308773	491.165	2.07741
20	healthy control	0	28	0	26.22	3.84	1.35	2.1	115	229	6	11	5	2	180.8	4.8025	5.3	0.375212	263.502	2.2572	0.724276	0.681467	-0.425724	375.212	2.42078
21	healthy control	0	22	0	26.98	8.27	2.39	5.37	140	316	8	13	11	4	173.764	4.5953	8.22	0.51405	146.464	2.23996	0.914872	0.662314	-0.288994	514.051	2.16573
22	healthy control	0	24	0	26.52	6.77	2.29	3.57	105	201	18	18	8.2	3.3	76.2962	4.48936	6.9	0.523205	132.331	1.8825	0.838849	0.652184	-0.281328	523.205	2.12166
23	healthy control	0	36	0	22.09	5.39	1.45	3.59	128	209	8	8	9.4	3.6	128.665	4.46105	6	0.69866	103.733	2.10946	0.778151	0.649437	-0.155734	698.66	2.01592
24	healthy control	0	44	0	24.68	6.25	2.09	3.83	142	271	12	14	14.6	6.1	103.319	4.70976	8.9	0.466754	115.733	2.01418	0.94939	0.672999	-0.330912	466.754	2.06346
25	healthy control	0	23	0	21.32	5.75	2.61	2.65	142	153	8	13	11	4.1	182.57	4.94893	6.83	0.889373	99.744	2.26143	0.834421	0.694512	-0.050916	889.373	1.99889
26	healthy control	0	26	0	19.4	4.74	1.82	2.38	125	225	9	13	12	4.3	221.287	4.85796	5.96	0.742906	102.495	2.34496	0.775246	0.686454	-0.129066	742.905	2.0107
27	healthy control	0	31	0	21.49	5.11	2.12	2.67	134	261	8	11	7.7	3.4	219.191	4.67994	5.97	0.413354	98.6367	2.34082	0.775974	0.67024	-0.383678	413.354	1.99404
28	healthy control	0	27	0	19.13	10.06	2.07	6.53	141	414	8	14	11.4	3.8	155.128	4.73503	7.76	0.477434	103.526	2.19069	0.889862	0.675322	-0.321087	477.434	2.01505
29	healthy control	0	24	0	19.24	6.77	2.48	3.77	137	238	10	16	13	3.7	114.082	4.73333	5.56	0.443868	234.358	2.05721	0.745075	0.675167	-0.352746	443.868	2.36988
30	healthy control	0	36	1	21.44	6.07	2.04	3.37	148	209	25	18	21.3	6	148.372	4.82199	9.61	0.726123	139.3	2.17135	0.982723	0.683227	-0.13899	726.123	2.14395
31	healthy control	0	24	1	22.43	6.26	2.32	3.16	144	265	10	14	21.2	7.5	181.592	4.60621	7.81	0.614747	114.409	2.2591	0.892651	0.663344	-0.211304	614.747	2.05846
32	healthy control	0	24	0	18.32	4.79	1.88	2.48	121	328	7	15	10.4	4.4	231.537	4.81488	6.23	0.379789	83.684	2.36462	0.794488	0.682585	-0.420458	379.789	1.92264
33	healthy control	0	28	0	18.39	5.08	1.38	3.31	92	242	9	17	4.4	1.4	138.449	4.77798	6.15	0.51405	106.868	2.14129	0.788875	0.679245	-0.288994	514.051	2.02885
34	healthy control	0	30	0	16.43	5.43	2.81	2.15	136	237	8	10	16.3	5.5	133.23	4.66686	6.15	0.808511	88.7412	2.1246	0.788875	0.669025	-0.092314	808.511	1.94813
35	healthy control	0	26	0	17.78	4.69	2.23	2.08	133	176	10	14	19.7	6.9	114.641	4.59375	7.76	0.341646	135.983	2.05934	0.889862	0.662168	-0.466423	341.646	2.13348
36	healthy control	0	26	0	18.64	6.11	2.33	3.2	139	242	12	15	10.4	4.1	194.731	4.77972	6.37	0.564399	92.4455	2.28943	0.804139	0.679403	-0.248414	564.399	1.96589
37	healthy control	0	37	0	21.11	5.98	1.56	3.66	136	315	6	16	13.2	4.6	180.94	4.55401	5.36	0.46828	178.468	2.25753	0.729165	0.658394	-0.329495	468.279	2.25156
38	healthy control	0	37	0	20.21	6.34	2.17	3.53	134	357	13	13	6.4	2.4	181.592	4.52275	8.79	0.680352	214.261	2.2591	0.943989	0.655402	-0.167266	680.352	2.33094
39	healthy control	0	38	0	20.35	5.67	2.21	3	132	215	9	15	8.9	3.5	169.152	4.66198	5.49	0.680352	278.257	2.22828	0.739572	0.66857	-0.167266	680.352	2.44445
40	healthy control	0	23	1	21.55	5.61	2.45	2.49	148	292	82	30	27.1	9.1	237.641	4.7538	6.21	0.697134	100.453	2.37592	0.793092	0.677041	-0.156683	697.135	2.00196
41	healthy control	0	23	1	17.89	5.52	2.16	2.82	156	213	13	23	15.5	6.3	147.534	4.71814	6.03	0.735277	57.5095	2.16889	0.780317	0.673771	-0.133549	735.277	1.75974
42	healthy control	0	21	0	16.78	3.95	1.79	1.74	117	197	8	15	21.7	6.6	160.999	4.71646	5.75	0.636107	95.2636	2.20682	0.759668	0.673616	-0.19647	636.106	1.97893
43	healthy control	0	27	0	19.33	5.15	2.32	2.25	127	179	8	14	8.6	3.1	206.471	4.83092	9.63	0.373686	107.502	2.31486	0.983626	0.68403	-0.427493	373.686	2.03142
44	healthy control	0	20	0	22.13	6.59	2.82	2.99	104	278	12	21	9.8	4.6	156.153	4.49079	6.81	0.370635	244.098	2.19355	0.833147	0.652323	-0.431054	370.635	2.38756
