# Supplementary material for: Elevated Levels of Circulating Biomarkers Related to Leaky Gut Syndrome and Bacterial Translocation Are Associated With Graves’ Disease
Source: Front Endocrinol (Lausanne). 2021 Dec 16;12:796212. doi: 10.3389/fendo.2021.796212 (PMC8716831; doi:10.3389/fendo.2021.796212)
Supplement: Supplementary file 12 [file Table_12.xlsx]

## Sheet: Sheet1
number	group	diagnosis	age	sex	BMI	WBC	LYM	NEU	HGB	PLT	ALT	AST	TBIL	DBIL	TGAb	TPOAb	TRAb	FT4	FT3	TSH	Goiter symptoms	Hyperthyroid symptoms	Eye symptoms	Hypothyroid symptoms	Tiredness	Cognitive complaints	Anxiety	Depressivity	Emotional susceptibility	Impaired social life	Impaired daily life	Cosmetic complaints	LPS	IFABP	zonulin	Dlactate	DAO	logLPS	logZonulin	LogIFABP	lgdlactate	lactateMol	lgDAO	LOGTSH
45	patient with active GD	1	24	0	15.3	7.57	2.9	4.07	129	342	21	17	25.1	10.2	11.24	151.4	13.47	56.42	12.93	0.008	0	100	33.33	12.5	50	16.67	100	58.33	75	41.67	8.33	75	317.25	4.23743	9.72	0.443868	91.0805	2.5014	0.987666	0.627103	-0.352746	443.868	1.95942	-2.09691
46	patient with active GD	1	27	1	22	6.42	2.88	2.99	144	243	22	17	14.9	4.5432	10.52	234	15.58	83.46	19.49	0.007	0	68.75	41.67	25	8.33	0	16.67	8.33	16.67	0	8.33	0	178.5	4.53434	15.04	0.41488	88.2303	2.25164	1.17725	0.656514	-0.382078	414.88	1.94562	-2.1549
47	patient with active GD	1	29	0	17.6	4.6	1.92	1.54	124	245	58	44	17.5	6.7	149.6	21.85	10.18	554.32	21.22	0.01	33.33	31.25	83.33	6.25	66.67	33.33	33.33	41.67	41.67	0	8.33	25	72.75	4.33929	10.92	0.434714	135.422	1.86183	1.03822	0.637418	-0.361796	434.714	2.13169	-2
48	patient with active GD	1	31	0	21.1	4.45	1.76	2.32	122	217	30	24	8.1	2.8	572.2	294.2	8.7	33.02	9.96	0.007	0	43.75	16.67	12.5	50	16.67	25	0	16.67	0	0	0	96.375	5.98972	15.27	0.379789	168.177	1.98396	1.18384	0.777406	-0.420458	379.789	2.22577	-2.1549
49	patient with active GD	1	25	1	19.5	6.14	1.74	3.59	138	269	39	33	14	6	305.1	394.7	30.54	170.463	15.8025	0.001	33.33	87.5	25	18.75	41.67	8.33	33.33	25	33.33	0	8.33	8.33	274.875	4.97863	10.35	0.439291	90.5443	2.43913	1.01494	0.69711	-0.357247	439.291	1.95686	-3
50	patient with active GD	1	25	1	22.2565	7.28	2.11	4.41	166	267	36	30	11.2	2.9	12.82	76.48	35.96	24.31	5.16	0.014	16.67	75	16.67	12.5	33.33	8.33	16.67	0	16.67	0	0	41.67	130.95	4.24375	11.85	0.445394	100.046	2.11711	1.07372	0.62775	-0.351256	445.394	2.0002	-1.85387
51	patient with active GD	1	33	1	22.4	4.46	2.31	1.58	142	221	63	35	12.5	4.6	117.1	44.59	5.37	47.45	17.76	0.004	8.33	18.75	0	6.25	41.67	16.67	25	25	33.33	0	0	0	285.675	5.2588	10.05	0.391995	97.3054	2.45587	1.00217	0.720886	-0.40672	391.995	1.98814	-2.39794
52	patient with active GD	1	31	1	25.5	6.22	2.9	2.35	169	225	14	13	9.3	4.1	11.64	47.72	25.11	49.66	16.52	0.008	50	50	50	50	50	25	16.67	8.33	0	16.67	0	25	180	5.28768	9.56	0.932092	69.6838	2.25527	0.980458	0.723265	-0.030541	932.092	1.84313	-2.09691
53	patient with active GD	1	26	0	20.5	6.3	2.52	2.73	141	193	19	17	7.5	3.6	4000	600	40	49.53	14.845	0	75	43.75	25	18.75	50	25	25	41.67	41.67	25	8.33	25	168.525	4.3073	11.46	0.863436	75.2655	2.22666	1.05919	0.634205	-0.06377	863.436	1.8766	-3
54	patient with active GD	1	43	0	17.8	7.41	2.84	4.18	123	269	27	22	6.9	2.8	11.77	51.5	5.55	47.71	10.66	0.002	0	43.75	16.67	18.75	0	8.33	25	16.67	8.33	8.33	0	0	300	5.47772	11.99	0.445394	115.578	2.47712	1.07882	0.7386	-0.351256	445.394	2.06287	-2.69897
55	patient with active GD	1	24	0	16.6	6.32	1.66	4.03	140	234	16	15	16.9	6.7	59.47	8.04	4.26	53.3	14.44	0.002	8.33	43.75	16.67	6.25	66.67	25	16.67	16.67	75	0	0	0	159.975	4.90225	8.28	0.759688	81.5543	2.20405	0.91803	0.690396	-0.119365	759.688	1.91145	-2.69897
56	patient with active GD	1	26	1	19.1	6.24192	2.25856	3.68524	138.528	263.736	17	16	11	4.1	2722	204.7	25.45	85.54	20	0.006	25	75	41.67	25	50	25	0	16.67	25	0	0	33.33	179.25	6.71001	10.32	0.938195	142.483	2.25346	1.01368	0.826723	-0.027707	938.195	2.15376	-2.22185
57	patient with active GD	1	37	0	19.22	6.24192	2.25856	3.68524	138.528	263.736	68	52	9.4	3.8	131.1	12.22	26.76	132.99	20	0.003	#NULL!	#NULL!	#NULL!	#NULL!	#NULL!	#NULL!	#NULL!	#NULL!	#NULL!	#NULL!	#NULL!	#NULL!	325.2	6.45517	19.68	1.42489	89.0296	2.51215	1.29402	0.809908	0.153782	1424.89	1.94953	-2.52288
58	patient with active GD	1	22	0	20.3	7.97	2.63	4.57	134	365	24	19	12.6	4.3	19.47	93.16	28.32	71.045	14.53	0	0	25	25	6.25	25	16.67	25	33.33	33.33	33.33	16.67	16.67	252.9	4.88154	11.65	0.678826	96.1243	2.40295	1.06633	0.688557	-0.168241	678.826	1.98283	-3
59	patient with active GD	1	36	0	24	6.05	2.03	3.36	146	297	35	38	11.6	4.5	631.3	396.7	28.88	71.045	14.53	0	#NULL!	#NULL!	#NULL!	#NULL!	#NULL!	#NULL!	#NULL!	#NULL!	#NULL!	#NULL!	#NULL!	#NULL!	529.05	6.60657	12.14	0.875641	137.227	2.7235	1.08422	0.819976	-0.057674	875.641	2.13744	-3
60	patient with active GD	1	31	0	19.2	7.89	1.99	5.23	141	248	66	53	8.5	3.6	598	600	9.19	34.71	9.14	0.005	58.33	93.75	41.67	31.25	100	100	91.67	91.67	75	25	33.33	58.33	279.15	5.90445	11.37	1.42032	417.164	2.44584	1.05576	0.771179	0.152385	1420.32	2.62031	-2.30103
61	patient with active GD	1	67	0	20.32	7.03	2.69	3.21	127	158	16	17	9.2	4.4	4000	6000	22.38	30.94	8.98	0.005	0	37.5	0	31.25	50	8.33	8.33	8.33	8.33	0	66.67	0	171.375	4.4949	9.8	0.864962	153.281	2.23395	0.991226	0.65272	-0.063003	864.962	2.18549	-2.30103
62	patient with active GD	1	21	1	21.048	5.98	1.74	3.97	158	228	12	15	17.7	6.2	4000	600	38.26	15.34	5.5	0.017	16.67	31.25	41.67	18.75	41.67	0	25	16.67	25	16.67	8.33	8.33	223.8	4.2185	12.86	0.503371	86.6373	2.34986	1.10924	0.625158	-0.298112	503.371	1.93771	-1.76955
63	patient with active GD	1	29	1	20.6	5.53	2.68	1.93	158	246	21	15	10.7	4.5	613.8	589.7	3.63	47.06	14.27	0.003	8.33	18.75	8.33	18.75	41.67	25	0	16.67	33.33	16.67	8.33	33.33	130.95	4.94035	11.67	0.669672	72.3777	2.11711	1.06707	0.693758	-0.174138	669.672	1.8596	-2.52288
64	patient with active GD	1	37	0	25.0042	7.41	2.01	4.82	146	297	10	14	10.1	3.9	121.8	117.3	2.57	46.15	9.77	0.009	25	12.5	25	12.5	25	16.67	0	0	8.33	16.67	0	0	104.1	5.60414	8.91	0.954978	83.3859	2.01745	0.949878	0.748509	-0.020007	954.978	1.92109	-2.04576
65	patient with active GD	1	25	0	19.2122	4.22	1.42	2.36	142	155	30	18	17	5.8	349.7	250.3	2.28	34.32	7.01	0.008	8.33	0	0	6.25	33.33	0	0	16.67	16.67	16.67	8.33	16.67	123.3	4.75163	14.18	0.828345	83.8235	2.09096	1.15168	0.676842	-0.081789	828.345	1.92337	-2.09691
66	patient with active GD	1	30	1	19.0039	6.21	1.92	3.55	169	290	14	15	22.6	8.4	227.2	134.9	17.18	60.06	15.62	0.004	0	0	8.33	0	8.33	8.33	0	0	8.33	0	0	8.33	197.775	5.26601	10.66	0.707814	135.022	2.29617	1.02776	0.721482	-0.150081	707.814	2.13041	-2.39794
67	patient with active GD	1	30	1	19.5999	6.92	3.2	2.8	177	257	33	18	17.4	5.3	743.441	284.779	7.17	34.45	7.89	0.006	0	31.25	16.67	12.5	41.67	25	0	0	8.33	33.33	8.33	8.33	283.725	5.6454	7.62	0.7307	114.624	2.4529	0.881955	0.751695	-0.136261	730.7	2.05928	-2.22185
68	patient with active GD	1	23	0	20.5239	12.54	3.07	8.51	145	211	17	16	12.1	3.8	925.29	417.47	6.36	18.85	4.74	0.003	0	62.5	58.33	43.75	50	75	75	58.33	66.67	0	16.67	41.67	252.675	6.36611	9.9	0.84055	77.148	2.40256	0.995635	0.803874	-0.075436	840.55	1.88732	-2.52288
69	patient with active GD	1	27	1	23.9501	7.12	2.4	3.82	170	370	25	23	9.9	3.4	13.68	78.21	23.4	42.38	14.09	0.004	8.33	87.5	8.33	0	66.67	50	58.33	50	83.33	58.33	8.33	8.33	115.425	4.23112	11.86	0.541513	112.819	2.0623	1.07408	0.626455	-0.266391	541.513	2.05238	-2.39794
70	patient with active GD	1	27	0	19.4805	6.99	2.68	3.12	142	307	17	20	5.5	2.7	515.5	600	36.88	50.31	16.39	0.009	41.67	31.25	50	6.25	41.67	33.33	25	33.33	58.33	16.67	0	16.67	100.5	4.23112	11.96	0.803933	68.6796	2.00217	1.07773	0.626455	-0.09478	803.933	1.83683	-2.04576
71	patient with active GD	1	51	0	20.2395	7.23	2.04	4.54	138	175	15	16	9.3	3	10.25	94.4	8.68	28.08	5.16	0.002	#NULL!	#NULL!	#NULL!	#NULL!	#NULL!	#NULL!	#NULL!	#NULL!	#NULL!	#NULL!	#NULL!	#NULL!	277.425	4.5773	10.25	0.614747	95.7617	2.44315	1.01072	0.660609	-0.211304	614.747	1.98119	-2.69897
72	patient with active GD	1	37	0	20.8	8.37	1.99	5.62	117	434	20	17	4.6	1.8	158.1	12.13	2.17	32.89	5.06	0.005	8.33	0	0	16.67	41.67	8.33	0	33.33	41.67	25	8.33	0	186.158	4.71478	17.92	0.597964	220.972	2.26988	1.25334	0.673461	-0.223325	597.964	2.34434	-2.30103
73	patient with active GD	1	28	1	26.9	5.78	2.34	2.54	133	334	58	24	13.3	5.2	76.76	46.23	4.22	35.23	9.46	0.004	8.33	33.33	8.33	0	33.33	0	0	8.33	33.33	8.33	0	0	172.926	4.69976	9.7	0.756637	103.083	2.23786	0.986772	0.672075	-0.121113	756.637	2.01319	-2.39794
74	patient with active GD	1	53	0	22.5	2.93	1.43	1.16	126	274	82	65	16.7	6.3	3451	29.85	4.41	37.96	11.67	0.004	#NULL!	#NULL!	#NULL!	#NULL!	#NULL!	#NULL!	#NULL!	#NULL!	#NULL!	#NULL!	#NULL!	#NULL!	228.602	5.15544	8.89	1.31962	112.819	2.35908	0.948902	0.712266	0.120449	1319.62	2.05238	-2.39794
75	patient with active GD	1	55	0	18.3	6.43	2.74	3.13	122	511	27	26	8.8	3.8	13.84	23.56	17.76	53.3	10.17	0.003	#NULL!	#NULL!	#NULL!	#NULL!	#NULL!	#NULL!	#NULL!	#NULL!	#NULL!	#NULL!	#NULL!	#NULL!	421.675	5.32892	10.68	1.01906	131.339	2.62498	1.02857	0.726639	0.008199	1019.06	2.11839	-2.52288
76	patient with active GD	1	23	0	19.44	5.78	3.18	1.9	128	298	38	41	14	5.8	37.93	37.64	40	90.74	20	0.003	#NULL!	#NULL!	#NULL!	#NULL!	#NULL!	#NULL!	#NULL!	#NULL!	#NULL!	#NULL!	#NULL!	#NULL!	115.666	4.80074	14.04	0.753585	91.4384	2.0632	1.14737	0.681308	-0.122868	753.585	1.96113	-2.52288
77	patient with active GD	1	39	0	19.76	3.8	1.78	1.33	130	245	54	37	9.3	4.9	225.7	600	12.34	42.12	11.2	0.002	#NULL!	#NULL!	#NULL!	#NULL!	#NULL!	#NULL!	#NULL!	#NULL!	#NULL!	#NULL!	#NULL!	#NULL!	147.72	4.5646	16.87	0.799356	81.6413	2.16944	1.22711	0.659403	-0.09726	799.356	1.91191	-2.69897
78	patient with active GD	1	30	0	19.56	6.2	2.82	2.78	141	308	19	19	11.6	1.6	341.6	16.55	5.79	19.11	4.98	0.013	#NULL!	#NULL!	#NULL!	#NULL!	#NULL!	#NULL!	#NULL!	#NULL!	#NULL!	#NULL!	#NULL!	#NULL!	180.148	5.24616	14.63	0.797831	102.252	2.25563	1.16524	0.719841	-0.098089	797.831	2.00967	-1.88606
79	patient with active GD	1	28	1	21.22	4.47	1.57	2.17	173	263	44	22	11.6	5	42.26	63.2	9	44.07	15.98	0.005	#NULL!	#NULL!	#NULL!	#NULL!	#NULL!	#NULL!	#NULL!	#NULL!	#NULL!	#NULL!	#NULL!	#NULL!	587.865	6.40884	13.86	1.01143	75.6923	2.76928	1.14176	0.806779	0.004935	1011.43	1.87905	-2.30103
80	patient with active GD	1	27	0	21.76	6.45	2.93	2.83	130	267	62	52	20.7	7.7	51.7	172.1	40	90.74	20	0.007	#NULL!	#NULL!	#NULL!	#NULL!	#NULL!	#NULL!	#NULL!	#NULL!	#NULL!	#NULL!	#NULL!	#NULL!	203.536	4.82556	9.44	0.85123	114.053	2.30864	0.974972	0.683548	-0.069953	851.23	2.05711	-2.1549
81	patient with active GD	1	54	1	19.32	6.18	2.88	2.34	153	314	29	21	20.2	8	20.12	331.3	40	67.34	20	0.003	#NULL!	#NULL!	#NULL!	#NULL!	#NULL!	#NULL!	#NULL!	#NULL!	#NULL!	#NULL!	#NULL!	#NULL!	177.445	5.06585	10.25	0.689506	138.233	2.24906	1.01072	0.704652	-0.161462	689.506	2.14061	-2.52288
82	patient with active GD	1	20	1	19.2	5.6	2.27	2.69	175	259	25	25	14.6	5.4	165.9	436	9.68	71.24	19.61	0.003	8.33	41.67	0	16.67	25	8.33	8.33	16.67	75	25	0	8.33	318.29	4.71646	12.03	0.671198	96.4456	2.50282	1.08027	0.673616	-0.17315	671.198	1.98428	-2.52288
83	patient with active GD	1	28	0	17.3	7.58	3.92	2.93	140	247	14	10	10.7	3.7	183.4	283.3	3.38	40.56	12.05	0.005	8.33	8.33	41.67	0	25	0	0	16.67	50	33.33	8.33	16.67	185.738	4.68158	9.57	0.790202	132.828	2.2689	0.980912	0.670392	-0.102262	790.202	2.12329	-2.30103
84	patient with active GD	1	32	1	18.91	5.07	2.38	2.08	159	248	35	23	15.7	5.3	14.84	20.26	28.67	55.12	20	0.004	#NULL!	#NULL!	#NULL!	#NULL!	#NULL!	#NULL!	#NULL!	#NULL!	#NULL!	#NULL!	#NULL!	#NULL!	579.572	6.47349	10.08	0.852756	107.827	2.76311	1.00346	0.811139	-0.069175	852.756	2.03273	-2.39794
85	patient with active GD	1	63	0	18.42	4.32	1.79	1.89	118	224	43	34	7.9	3.4	17.07	15.59	13.75	82.29	17.58	0.01	#NULL!	#NULL!	#NULL!	#NULL!	#NULL!	#NULL!	#NULL!	#NULL!	#NULL!	#NULL!	#NULL!	#NULL!	303.707	5.43695	8.68	0.863436	77.2338	2.48245	0.93852	0.735355	-0.06377	863.436	1.88781	-2
86	patient with active GD	1	40	0	18.3	6.31	3.32	2.45	154	251	34	24	11.9	3.7	743.441	274.9	26.63	61.1	15.87	0.005	8.33	50	8.33	8.33	25	8.33	25	8.33	25	0	0	25	157.132	5.75154	13.14	0.509473	85.1395	2.19626	1.1186	0.759784	-0.292878	509.473	1.93013	-2.30103
87	patient with active GD	1	23	0	20.7	6.8	3.11	2.92	142	226	10	16	10.2	3.8	4000	600	2.48	30.42	7.52	0.004	8.33	25	8.33	16.67	33.33	0	25	25	25	8.33	0	25	117.25	4.97375	17.03	0.460651	78.2656	2.06911	1.23121	0.696684	-0.336628	460.651	1.89357	-2.39794
88	patient with active GD	1	25	0	18.5	7.3	2.25	4.42	132	286	18	17	8.3	3.3	276.5	289.9	14.75	36.92	9.69	0.006	#NULL!	#NULL!	#NULL!	#NULL!	#NULL!	#NULL!	#NULL!	#NULL!	#NULL!	#NULL!	#NULL!	#NULL!	276.917	4.81843	10.14	1.15637	112.156	2.44235	1.00604	0.682906	0.063097	1156.37	2.04982	-2.22185
89	patient with active GD	1	30	0	17.7	5.09	2.64	1.57	155	365	24	22	8	2.7	5.44	111.2	6.82	45.63	12.48	0.01	#NULL!	#NULL!	#NULL!	#NULL!	#NULL!	#NULL!	#NULL!	#NULL!	#NULL!	#NULL!	#NULL!	#NULL!	119.439	5.46687	10.76	0.662043	141.467	2.07715	1.03181	0.737739	-0.179114	662.043	2.15066	-2
90	patient with active GD	1	35	1	21.1	7.51	3.02	3.52	170	260	33	23	5.6	2.6	18.25	132	4.16	34.06	8.63	0.006	#NULL!	#NULL!	#NULL!	#NULL!	#NULL!	#NULL!	#NULL!	#NULL!	#NULL!	#NULL!	#NULL!	#NULL!	161.511	4.85796	8.4	0.558296	90.3438	2.2082	0.924279	0.686454	-0.253136	558.296	1.9559	-2.22185
91	patient with active GD	1	41	0	17.9	4.71	2.4	1.77	170	343	28	22	14.8	5.5	21.44	93.44	6.25	65.78	16.63	0.003	#NULL!	#NULL!	#NULL!	#NULL!	#NULL!	#NULL!	#NULL!	#NULL!	#NULL!	#NULL!	#NULL!	#NULL!	155.361	4.968	15.46	0.497268	86.5104	2.19134	1.18921	0.696181	-0.30341	497.268	1.93707	-2.52288
92	patient with active GD	1	25	0	22.32	5.48	2.53	2.14	144	313	37	33	12.3	4	85.13	104.9	3.82	52.13	13.01	0.005	#NULL!	#NULL!	#NULL!	#NULL!	#NULL!	#NULL!	#NULL!	#NULL!	#NULL!	#NULL!	#NULL!	#NULL!	151.214	5.26554	7.86	0.58881	276.801	2.17959	0.895423	0.721443	-0.230025	588.81	2.44217	-2.30103
93	patient with active GD	1	37	0	20.3	6.3	1.88	3.7	157	331	34	29	13.1	5	22.21	48.83	23.65	90.74	20	0.005	#NULL!	#NULL!	#NULL!	#NULL!	#NULL!	#NULL!	#NULL!	#NULL!	#NULL!	#NULL!	#NULL!	#NULL!	142.688	4.75037	26.12	0.700186	138.929	2.15439	1.41697	0.676727	-0.154787	700.186	2.14279	-2.30103
94	patient with active GD	1	57	1	24.6	6.58	1.4	4.33	160	186	39	26	7.1	2.6	57.94	334.4	3.49	41.86	10.73	0.003	#NULL!	#NULL!	#NULL!	#NULL!	#NULL!	#NULL!	#NULL!	#NULL!	#NULL!	#NULL!	#NULL!	#NULL!	272.864	5.6794	14.35	0.898527	157.123	2.43595	1.15685	0.754303	-0.046469	898.527	2.19624	-2.52288
95	patient with active GD	1	27	0	18.5	6.33	1.16	4.69	127	271	48	29	8.5	3.6	179.4	13.94	7.74	34.19	9.3	0.003	#NULL!	#NULL!	#NULL!	#NULL!	#NULL!	#NULL!	#NULL!	#NULL!	#NULL!	#NULL!	#NULL!	#NULL!	278.594	5.71654	15.4	1.05262	396.409	2.44497	1.18752	0.757133	0.022273	1052.62	2.59814	-2.52288
96	patient with active GD	1	56	0	15.9	7.03	1.87	4.29	95	306	13	20	10.6	4.2	325.2	359.7	3.51	29.77	8.24	0.003	#NULL!	#NULL!	#NULL!	#NULL!	#NULL!	#NULL!	#NULL!	#NULL!	#NULL!	#NULL!	#NULL!	#NULL!	205.819	5.59183	15.93	0.974812	530.622	2.31349	1.20222	0.747554	-0.011079	974.812	2.72479	-2.52288
97	patient with active GD	1	21	0	23.12	8.72	2.5	5.1	134	311	19	24	20.8	9	524	203.4	23.06	61.23	20	0.001	#NULL!	#NULL!	#NULL!	#NULL!	#NULL!	#NULL!	#NULL!	#NULL!	#NULL!	#NULL!	#NULL!	#NULL!	198.504	4.81666	10.53	0.770368	259.643	2.29777	1.02243	0.682746	-0.113302	770.368	2.41438	-3
98	patient with active GD	1	31	0	23.7	4.78	2.06	2.03	128	188	45	29	29.9	9.6	215.7	11.63	15.66	119.21	20	0.001	#NULL!	#NULL!	#NULL!	#NULL!	#NULL!	#NULL!	#NULL!	#NULL!	#NULL!	#NULL!	#NULL!	#NULL!	150.329	4.9911	9.66	0.878693	175.91	2.17704	0.984977	0.698196	-0.056163	878.693	2.24529	-3
99	patient with active GD	1	39	0	18.6	6.39	2.21	3.31	140	238	98	49	19.9	5.8	743.441	284.779	25.57	63.44	19.04	0.001	#NULL!	#NULL!	#NULL!	#NULL!	#NULL!	#NULL!	#NULL!	#NULL!	#NULL!	#NULL!	#NULL!	#NULL!	176.653	5.92889	13.49	0.672723	179.898	2.24712	1.13001	0.772973	-0.172164	672.723	2.25503	-3
100	patient with active GD	1	20	0	20.21	6.94	2.5	3.76	130	318	16	20	24.2	9.9	4000	600	3.63	53.43	12.54	0.001	#NULL!	#NULL!	#NULL!	#NULL!	#NULL!	#NULL!	#NULL!	#NULL!	#NULL!	#NULL!	#NULL!	#NULL!	131.134	4.78321	11.08	0.927515	108.67	2.11772	1.04454	0.679719	-0.032679	927.515	2.03611	-3
101	patient with active GD	1	42	0	20.32	6.32	2.94	2.86	142	312	39	31	11.6	2.4	2289	150	0.991	73.5	23.77	0.005	#NULL!	#NULL!	#NULL!	#NULL!	#NULL!	#NULL!	#NULL!	#NULL!	#NULL!	#NULL!	#NULL!	#NULL!	154.196	4.75723	9.14	0.192128	123.53	2.18807	0.960946	0.677354	-0.71641	192.128	2.09177	-2.30103
102	patient with active GD	1	25	0	23.45	6.68	1.42	4.47	146	251	19	33	10.9	5.4	950.1	150	14.6	55.77	12.68	0.01	#NULL!	#NULL!	#NULL!	#NULL!	#NULL!	#NULL!	#NULL!	#NULL!	#NULL!	#NULL!	#NULL!	#NULL!	70.4257	4.46806	11.41	0.75206	92.7345	1.84773	1.05729	0.650119	-0.123748	752.06	1.96724	-2
103	patient with active GD	1	50	0	22.11	3.96	1.72	1.67	126	217	15	20	11.4	4.9	392.3	18.64	5.48	28.6	13.95	0.001	#NULL!	#NULL!	#NULL!	#NULL!	#NULL!	#NULL!	#NULL!	#NULL!	#NULL!	#NULL!	#NULL!	#NULL!	143.201	4.50521	11.77	0.842076	124.107	2.15595	1.07078	0.653715	-0.074649	842.076	2.0938	-3
104	patient with active GD	1	45	0	21.55	5.99	2.01	3.5	131	312	20	17	18.3	5.2	4000	379.8	0.3	13.65	3.07	5.775	#NULL!	#NULL!	#NULL!	#NULL!	#NULL!	#NULL!	#NULL!	#NULL!	#NULL!	#NULL!	#NULL!	#NULL!	110.214	4.99497	17.03	0.628478	89.776	2.04224	1.23121	0.698533	-0.20171	628.478	1.95316	0.761552
105	patient with active GD	1	30	0	21.45	6.17	2.85	2.47	132	286	45	40	7.2	3.1	743.441	600	5.57	68.43	15.22	0.008	8.33	100	41.67	16.67	33.33	25	25	25	25	16.67	16.67	16.67	160.44	5.28723	10.33	0.919887	144.934	2.20531	1.0141	0.723229	-0.036266	919.887	2.16117	-2.09691
106	patient with remissive GD	1	25	1	25.8	5.92	1.8	3.74	189	213	19	21	22.4	6.3	4000	258.7	0.474	21.58	3.72	2.766	16.67	12.5	25	6.25	25	0	0	8.33	25	25	0	16.67	96.0534	4.54605	8.81	0.523205	74.4881	1.98251	0.944976	0.657635	-0.281328	523.205	1.87209	0.441852
107	patient with remissive GD	1	43	0	28	7.37	1.99	4.9	93	488	13	13	8.3	2.6	224.8	353.6	2.69	15.6	2.93	2.901	0	37.5	33.33	25	83.33	50	58.33	41.67	58.33	8.33	16.67	0	175.682	4.8642	12.72	0.419457	73.7334	2.24473	1.10449	0.687012	-0.377312	419.457	1.86766	0.462548
108	patient with remissive GD	1	24	0	22.6	7.75	3.14	4.03	135	401	22	23	9	2.8	743.441	284.779	4.74	18.33	3.36	0.833	0	6.25	0	0	16.67	8.33	0	16.67	16.67	0	0	0	52.4724	4.76826	12.52	0.391995	77.0622	1.71993	1.0976	0.67836	-0.40672	391.995	1.88684	-0.079355
109	patient with remissive GD	1	25	0	22.6	9.57	3.27	5.88	137	341	14	18	9.2	2.5	10	46.32	1.07	14.82	3.32	4.177	16.67	12.5	8.33	6.25	16.67	41.67	16.67	33.33	8.33	25	0	33.33	62.3274	4.59796	13.93	0.475908	76.5478	1.79468	1.14395	0.662565	-0.322477	475.908	1.88393	0.620864
110	patient with remissive GD	1	43	1	20.1	3.81	1.46	1.98	145	292	20	23	14.5	4.6	385.9	10.79	9.13	11.18	2.98	3.449	0	0	0	12.5	33.33	0	0	8.33	25	8.33	0	0	120.187	4.59796	11.27	0.396572	85.4914	2.07986	1.05192	0.662565	-0.401678	396.572	1.93192	0.537693
111	patient with remissive GD	1	37	0	26.3	9.64	2.7	6.37	146	292	16	13	12.3	3.7	15.67	14.66	0.825	19.76	3.09	0.592	8.33	25	16.67	6.25	33.33	8.33	8.33	25	25	0	0	16.67	318.338	5.18262	10	1.19604	93.5935	2.50289	1	0.71455	0.077745	1196.04	1.97125	-0.227678
112	patient with remissive GD	1	46	1	21.3	10.31	3.59	5.48	171	226	15	15	12.8	2.5	11.25	107.8	3.91	21.71	3.63	0.621	0	12.5	0	31.25	0	8.33	0	8.33	16.67	8.33	0	0	91.98	4.96156	7.85	0.721546	90.7229	1.96369	0.89487	0.695618	-0.141736	721.546	1.95772	-0.206908
113	patient with remissive GD	1	31	0	21.9	6.11	2.19	3.32	141	343	9	16	16.8	4.6	24.65	77.62	1.21	18.85	2.83	0.665	16.67	0	8.33	12.5	33.33	25	25	16.67	33.33	66.67	0	33.33	120.976	4.82205	9.66	0.590336	87.2559	2.0827	0.984977	0.683232	-0.228901	590.336	1.9408	-0.177178
114	patient with remissive GD	1	39	0	20.1	5.12	1.65	3.68524	130	301	5	14	18.9	6.2	1870	370.7	3.76	14.69	2.81	3.891	0	6.25	0	6.25	33.33	16.67	0	16.67	50	16.67	0	0	113.135	4.97997	15.17	0.477434	93.7737	2.0536	1.18099	0.697227	-0.321087	477.434	1.97208	0.590061
115	patient with remissive GD	1	25	0	22.4	5.38	1.69	2.94	121	194	13	17	10.1	3.2	409.6	165.8	0.387	18.59	2.98	0.92	8.33	18.75	0	31.25	41.67	50	50	66.67	58.33	8.33	0	8.33	117.472	4.99536	6.87	0.884796	82.1637	2.06993	0.836957	0.698566	-0.053157	884.796	1.91468	-0.036212
116	patient with remissive GD	1	26	0	19.9	6.39	2.91	2.91	130	178	9	15	12.2	4.1	10	25.91	6.93	13.39	3.03	1.807	0	6.25	8.33	0	16.67	0	25	33.33	33.33	0	0	0	64.6488	4.57484	16.27	0.660518	68.3456	1.81056	1.21139	0.660375	-0.180116	660.518	1.83471	0.256958
117	patient with remissive GD	1	22	0	21.4	5.27	1.82	2.91	136	283	5	11	9	2.9	234.4	41.3	0.3	15.73	3.23	2.032	0	37.5	16.67	18.75	16.67	0	25	8.33	16.67	0	0	0	106.346	4.44076	7.83	0.843602	81.2066	2.02672	0.893762	0.647457	-0.073863	843.602	1.90959	0.307924
118	patient with remissive GD	1	37	0	26.2	6.5	2.23	3.87	127	257	11	16	7	2.4	4000	139.3	16.01	12.74	3.22	1.012	0	0	0	18.75	33.33	16.67	0	0	0	0	0	16.67	108.405	4.42386	10.97	0.939721	76.4622	2.03505	1.04021	0.645802	-0.027001	939.721	1.88345	0.005181
119	patient with remissive GD	1	39	0	19.3	5.92	2.61	2.75	122	289	20	20	6.7	2.6	847.4	588.1	2.07	14.43	2.45	4.365	0	18.75	25	18.75	8.33	16.67	8.33	33.33	25	0	0	0	197.188	4.39301	13.09	0.692557	74.754	2.29488	1.11694	0.642763	-0.159544	692.557	1.87363	0.639984
120	patient with remissive GD	1	24	0	19.7	8.32	4.35	2.54	145	339	22.5238	20.6111	12.9444	4.5432	164	120.9	4.52	13.91	2.91	4	8.33	0	8.33	6.25	16.67	16.67	16.67	16.67	16.67	8.33	0	8.33	94.17	4.70017	14.75	0.486588	73.5636	1.97391	1.16879	0.672114	-0.312839	486.588	1.86666	0.60206
121	patient with remissive GD	1	39	0	23.6	6.24192	2.25856	3.68524	138.528	263.736	22.5238	20.6111	12.9444	4.5432	743.441	284.779	1.03	13.13	2.93	2.541	0	12.5	0	0	8.33	0	16.67	16.67	16.67	0	16.67	0	58.8234	5.52229	18.2	0.475908	103.361	1.76955	1.26007	0.74212	-0.322477	475.908	2.01436	0.405005
122	patient with remissive GD	1	26	1	15.2	6.24192	2.25856	3.68524	138.528	263.736	22.5238	20.6111	12.9444	4.5432	743.441	284.779	1.36	13	2.62	1.048	0	6.25	50	18.75	41.67	25	33.33	58.33	83.33	58.33	0	58.33	60.1374	4.81006	9.63	0.929041	98.8556	1.77914	0.983626	0.682151	-0.031965	929.041	1.995	0.020361
123	patient with remissive GD	1	25	0	21.6	6.24192	2.25856	3.68524	138.528	263.736	22.5238	20.6111	12.9444	4.5432	332.8	537	2.71	17.81	2.98	2.158	0	12.5	25	18.75	33.33	8.33	25	41.67	33.33	0	0	25	98.2434	4.8763	7.87	0.463702	95.7617	1.9923	0.895975	0.68809	-0.333761	463.702	1.98119	0.334051
124	patient with remissive GD	1	27	0	19.9	6.24192	2.25856	3.68524	138.528	263.736	22.5238	20.6111	12.9444	4.5432	743.441	600	1.2	13.65	2.31	1.735	0	0	0	0	16.67	0	0	8.33	0	0	0	0	145.547	4.87327	9.29	1.0511	176.284	2.163	0.968016	0.687821	0.021643	1051.1	2.24621	0.239299
125	patient with remissive GD	1	37	0	19.3	7.12	1.76	4.67	146	2	11	17	12.9	4.3	342	10.24	0.744	15.47	3.08	1.341	0	18.75	8.33	25	16.67	25	0	8.33	16.67	0	0	16.67	118.435	4.57195	8.22	0.572027	127.097	2.07348	0.914872	0.660102	-0.242583	572.027	2.10414	0.127429
126	patient with remissive GD	1	26	0	18.2	8.36	3.36	3.82	133	390	16	17	7.8	3.9	489.7	432	1.66	14.43	3.34	0.687	16.67	31.25	8.33	6.25	33.33	8.33	33.33	16.67	25	33.33	0	8.33	101.828	5.02424	7.68	0.796305	140.049	2.00787	0.885361	0.70107	-0.098921	796.305	2.14628	-0.163043
127	patient with remissive GD	1	27	0	21.4	7.47	1.92	4.8	132	330	12	14	7.5	2.6	16.05	193.3	1.94	16.25	3.31	0.898	0	6.25	8.33	31.25	33.33	0	25	16.67	50	8.33	8.33	0	100.058	4.79546	6.4	0.826819	83.7359	2.00025	0.80618	0.68083	-0.08259	826.819	1.92291	-0.046724
128	patient with remissive GD	1	51	0	20.34	6.24192	2.25856	3.68524	138.528	263.736	22.5238	20.6111	12.9444	4.5432	220.5	61.1	0.391	15.21	2.4	0.807	0	0	0	0	25	0	0	0	0	0	0	0	129.829	4.82378	5.89	0.028878	96.4873	2.11337	0.770115	0.683387	-1.53943	28.8779	1.98447	-0.093126
129	patient with remissive GD	1	26	0	19.21	3.71	1.32	2.07	133	305	9	13	9	2.6	251.5	89.96	1.91	12.61	3.44	2.854	0	25	8.33	18.75	58.33	50	16.67	41.67	16.67	0	0	0	89.3882	4.7937	7.39	0.451497	123.299	1.95128	0.868644	0.680671	-0.345345	451.497	2.09096	0.455454
130	patient with remissive GD	1	22	1	23.1	6.48	1.86	4.03	140	381	44	32	9.6	4	88.97	237	2.77	14.56	3.57	2.131	0	0	0	0	0	0	0	0	0	0	0	0	88.503	4.66523	8.24	0.132626	90.249	1.94696	0.915927	0.668873	-0.877373	132.625	1.95544	0.328583
131	patient with remissive GD	1	35	0	22.7	6.24192	2.25856	3.68524	138.528	263.736	22.5238	20.6111	12.9444	4.5432	1540	196.5	1.49	11.57	3.22	4.551	8.33	0	8.33	6.25	50	16.67	16.67	25	16.67	16.67	0	16.67	126.475	4.86888	7.13	0.631529	138.189	2.102	0.85309	0.687429	-0.199606	631.529	2.14047	0.658107
132	patient with remissive GD	1	56	0	17.2	5.29	1.65	3.16	135	282	9	11	8.9	2	21.99	273.4	1.11	16.12	3.5	2.185	0	6.25	0	0	8.33	16.67	16.67	8.33	0	0	0	0	190.77	4.70809	7.95	0.510999	288.198	2.28051	0.900367	0.672844	-0.29158	510.999	2.45969	0.339451
133	patient with remissive GD	1	26	0	15.6	6.24192	2.25856	3.68524	138.528	263.736	22.5238	20.6111	12.9444	4.5432	179.3	600	1.11	13.26	3.02	0.992	0	0	8.33	18.75	16.67	41.67	41.67	33.33	33.33	33.33	8.33	16.67	142.502	4.56764	8.03	0.350801	86.3261	2.15382	0.904716	0.659692	-0.45494	350.801	1.93614	-0.003488
134	patient with remissive GD	1	26	0	26.4	3.47	1.8	1.41	126	240	7	10	17.5	6.3	39.75	239.3	1.45	12.22	2.27	0.58	0	0	0	0	33.33	0	25	16.67	50	0	0	0	107.093	5.15959	9.54	0.135677	101.675	2.02976	0.979548	0.712615	-0.867494	135.677	2.00721	-0.236572
135	patient with remissive GD	1	39	0	22.1	6.24192	2.25856	3.68524	138.528	263.736	22.5238	20.6111	12.9444	4.5432	3672	21.79	0.794	11.44	2.3	2.949	0	12.5	0	18.75	25	8.33	0	25	33.33	0	0	0	74.7587	4.98916	15.63	0.215013	162.889	1.87366	1.19396	0.698028	-0.667535	215.013	2.21189	0.469675
